# Supplementary material for: Knockdown of a Novel Gene OsTBP2.2 Increases Sensitivity to Drought Stress in Rice
Source: Genes (Basel). 2020 Jun 8;11(6):629. doi: 10.3390/genes11060629 (PMC7349065; doi:10.3390/genes11060629)
Supplement: Supplementary file 1 [file genes-11-00629-s001.zip]

Archive with 2 entries (2 files):
- Supplementary Files/Figure S#.pptx
- Supplementary Files/Table S1 .pptx
